# Supplementary material for: Aggressiveness-related behavioural types in the pearly razorfish
Source: PeerJ. 2021 Mar 30;9:e10731. doi: 10.7717/peerj.10731 (PMC8018250; doi:10.7717/peerj.10731)
Supplement: Supplemental Information 1 — Raw numerical data used in the experiment. ID is the identification of fish. Week is the experimental week for each fish. Sizeis the maximum size in cm of each fish. Sex is the sex of each fish Condition is the relative condition index. The article explains in detail how to obtain it. Score is the aggressiveness score used in the GLMM. The score was obtained through a PCA analysis to combine the three aggressiveness metrics considered. PC1 was considered an aggression score because it explained 87.6% of the variability. Bites are one of the three metrics considered. The bites were measured as the number of times the fish contacted the mirror with its mouth open. Rams are the second of the three metrics considered. The rams were measured as the number of times the fish contacted the mirror with its mouth closed. Charge is the last of the three metrics considered. The charge was measured as the number of times the fish swam towards the mirror but without contacting with mirror. [file peerj-09-10731-s001.txt]

ID	Week	Size	Sex	Condition	Score	Bites	Rams	Charge
1	XN0001	w1	15.7	F	1.97968688381883	0	0	0	0
2	XN0001	w1	15.7	F	1.97968688381883	26.1561255167392	15	10	54
3	XN0001	w1	15.7	F	1.97968688381883	185.275836757958	170	19	89
4	XN0001	w1	15.7	F	1.97968688381883	467.5131513072	447	41	140
5	XN0002	w1	14.4	F	4.2759720778681	0	0	0	0
6	XN0002	w1	14.4	F	4.2759720778681	29.1269664067381	14	71	61
7	XN0002	w1	14.4	F	4.2759720778681	0	0	0	0
8	XN0002	w1	14.4	F	4.2759720778681	0	0	0	0
9	XN0003	w1	17.5	M	-5.37457333057719	170.584265940342	140	16	161
10	XN0003	w1	17.5	M	-5.37457333057719	187.6145527478	182	10	45
11	XN0004	w1	15.3	F	2.1229371859063	4.42532615197866	1	9	15
12	XN0004	w1	15.3	F	2.1229371859063	377.189248191968	378	34	30
13	XN0004	w1	15.3	F	2.1229371859063	2.70766572738134	0	1	13
14	XN0004	w1	15.3	F	2.1229371859063	3.07669651815399	0	0	15
15	XN0005	w1	19.5	M	13.0665522656493	1.63440564427241	1	1	3
16	XN0005	w1	19.5	M	13.0665522656493	2.20854953625533	1	0	6
17	XN0005	w1	19.5	M	13.0665522656493	1.02556550605133	0	0	5
18	XN0005	w1	19.5	M	13.0665522656493	1.43579170847186	0	0	7
19	XN0007	w1	16.3	M	4.574226001669	0	0	0	0
20	XN0007	w1	16.3	M	4.574226001669	8.82119981420189	6	2	14
21	XN0007	w1	16.3	M	4.574226001669	0.820452404841063	0	0	4
22	XN0007	w1	16.3	M	4.574226001669	0	0	0	0
23	XN0008	w1	16.6	M	2.01429787759786	11.4269772220583	9	4	12
24	XN0008	w1	16.6	M	2.01429787759786	6.82426254456654	4	1	14
25	XN0008	w1	16.6	M	2.01429787759786	44.5098071612538	43	0	12
26	XN0010	w1	15	F	1.98589189995882	0	0	0	0
27	XN0010	w1	15	F	1.98589189995882	20.3384034871262	20	9	2
28	XN0010	w1	15	F	1.98589189995882	34.4383501903277	28	12	32
29	XN0010	w1	15	F	1.98589189995882	28.0872071752483	27	16	5
30	XN0012	w2	13.8	F	2.60724282358962	0	0	0	0
31	XN0012	w2	13.8	F	2.60724282358962	0	0	0	0
32	XN0012	w2	13.8	F	2.60724282358962	0.615339303630797	0	0	3
33	XN0013	w2	13.7	F	0.161360870272734	0	0	0	0
34	XN0013	w2	13.7	F	0.161360870272734	0	0	0	0
35	XN0013	w2	13.7	F	0.161360870272734	32.2249273105618	9	1	114
36	XN0014	w2	15.1	F	-0.945019967201304	369.498154088737	374	2	18
37	XN0014	w2	15.1	F	-0.945019967201304	88.1613412809017	74	30	71
38	XN0015	w2	14	F	0.126394644256337	26.4419015271869	15	2	57
39	XN0015	w2	14	F	0.126394644256337	1.06676091769921	0	1	5
40	XN0015	w2	14	F	0.126394644256337	11.8775348790976	9	0	15
41	XN0016	w2	14.3	F	4.7745148439691	98.6023015477318	95	14	25
42	XN0016	w2	14.3	F	4.7745148439691	45.9264928253943	40	11	31
43	XN0018	w2	14.8	F	1.57719053010351	67.9370625792498	68	35	0
44	XN0018	w2	14.8	F	1.57719053010351	12.3515183656139	12	10	1
45	XN0018	w2	14.8	F	1.57719053010351	3.17992129983935	3	1	1
46	XN0022	w2	15.7	F	0.679686883818832	0	0	0	0
47	XN0022	w2	15.7	F	0.679686883818832	23.7026039297862	20	11	18
48	XN0022	w2	15.7	F	0.679686883818832	1.68210022133001	0	1	8
49	XN0023	w2	16.2	F	3.38222759339444	9.23008955446196	0	0	45
50	XN0023	w2	16.2	F	3.38222759339444	4.16515535127194	3	5	5
51	XN0024	w3	16.3	F	-1.125773998331	0	0	0	0
52	XN0024	w3	16.3	F	-1.125773998331	0	0	0	0
53	XN0024	w3	16.3	F	-1.125773998331	1.47698712011974	0	1	7
54	XN0024	w3	16.3	F	-1.125773998331	0.697730126926561	0	2	3
56	XN0025	w3	15.4	F	1.62192852099745	0	0	0	0
57	XN0025	w3	15.4	F	1.62192852099745	1.92840873418816	0	2	9
58	XN0025	w3	15.4	F	1.62192852099745	0.820452404841063	0	0	4
60	XN0026	w3	18.4	M	5.45731428774018	0.615339303630797	0	0	3
61	XN0026	w3	18.4	M	5.45731428774018	0	0	0	0
62	XN0026	w3	18.4	M	5.45731428774018	0	0	0	0
63	XN0026	w3	18.4	M	5.45731428774018	0	0	0	0
65	XN0027	w3	14	F	0.326394644256336	0	0	0	0
66	XN0027	w3	14	F	0.326394644256336	49.223318049375	13	5	177
67	XN0027	w3	14	F	0.326394644256336	0	0	0	0
68	XN0028	w3	11.8	F	1.03819676683004	0	0	0	0
69	XN0028	w3	11.8	F	1.03819676683004	6.3867032183467	2	3	21
70	XN0028	w3	11.8	F	1.03819676683004	9.4222043248528	2	2	36
71	XN0028	w3	11.8	F	1.03819676683004	0.205113101210266	0	0	1
73	XN0029	w3	14.5	F	-2.41309308865482	0.615339303630797	0	0	3
74	XN0029	w3	14.5	F	-2.41309308865482	6.76873233993877	0	0	33
75	XN0029	w3	14.5	F	-2.41309308865482	5.33294063146691	0	0	26
76	XN0029	w3	14.5	F	-2.41309308865482	3.5281181322224	0	1	17
78	XN0030	w3	14.6	F	0.707380710724657	0	0	0	0
79	XN0030	w3	14.6	F	0.707380710724657	0	0	0	0
80	XN0030	w3	14.6	F	0.707380710724657	0	0	0	0
82	XN0031	w3	16	F	-0.670096156079467	0	0	0	0
83	XN0031	w3	16	F	-0.670096156079467	0	0	0	0
84	XN0031	w3	16	F	-0.670096156079467	0.205113101210266	0	0	1
85	XN0031	w3	16	F	-0.670096156079467	0	0	0	0
87	XN0032	w3	14.2	F	-9.53440930228933	0	0	0	0
88	XN0032	w3	14.2	F	-9.53440930228933	0	0	0	0
89	XN0032	w3	14.2	F	-9.53440930228933	0	0	0	0
90	XN0032	w3	14.2	F	-9.53440930228933	0	0	0	0
92	XN0033	w3	13.1	F	1.17390358543626	4.0207351579387	0	3	19
93	XN0033	w3	13.1	F	1.17390358543626	9.51109431355828	1	3	41
94	XN0033	w3	13.1	F	1.17390358543626	6.11306158168924	0	4	29
95	XN0033	w3	13.1	F	1.17390358543626	0	0	0	0
97	XN0034	w4	14.7	F	-2.46254518618775	47.4793716034001	41	15	33
98	XN0034	w4	14.7	F	-2.46254518618775	29.1808287116155	23	18	29
99	XN0034	w4	14.7	F	-2.46254518618775	21.4753398010974	10	30	51
100	XN0034	w4	14.7	F	-2.46254518618775	21.1015167200477	4	9	82
101	XN0035	w4	20.8	M	5.04533007839359	352.669235194633	357	2	17
102	XN0035	w4	20.8	M	5.04533007839359	316.124142734342	313	0	49
103	XN0035	w4	20.8	M	5.04533007839359	367.560100759687	357	0	90
104	XN0035	w4	20.8	M	5.04533007839359	307.220943548742	301	4	62
105	XN0037	w4	15.1	F	3.25498003279869	18.2373774787763	15	2	17
106	XN0037	w4	15.1	F	3.25498003279869	1.64090480968213	0	0	8
107	XN0037	w4	15.1	F	3.25498003279869	3.80175976887986	2	0	9
108	XN0038	w4	12	F	2.71522900991114	14.7681432871391	0	0	72
109	XN0038	w4	12	F	2.71522900991114	8.91008980290737	5	3	19
110	XN0038	w4	12	F	2.71522900991114	14.3579170847186	0	0	70
111	XN0038	w4	12	F	2.71522900991114	581.963288151625	594	2	5
112	XN0039	w4	13.3	F	0.467689066880041	50.6367310307916	41	7	50
113	XN0039	w4	13.3	F	0.467689066880041	138.266439254593	114	8	129
114	XN0041	w4	12.8	F	1.24814937218662	0	0	0	0
115	XN0041	w4	12.8	F	1.24814937218662	0	0	0	0
116	XN0041	w4	12.8	F	1.24814937218662	0	0	0	0
117	XN0041	w4	12.8	F	1.24814937218662	0	0	0	0
118	XN0043	w4	14.5	F	-1.01309308865482	1.27187401890948	0	1	6
119	XN0043	w4	14.5	F	-1.01309308865482	0	0	0	0
120	XN0043	w4	14.5	F	-1.01309308865482	0	0	0	0
121	XN0043	w4	14.5	F	-1.01309308865482	10.6268862704755	6	6	22
122	XN0044	w4	16.4	F	2.17686328429932	105.076639345857	102	5	25
123	XN0044	w4	16.4	F	2.17686328429932	0	0	0	0
124	XN0044	w4	16.4	F	2.17686328429932	0	0	0	0
125	XN0044	w4	16.4	F	2.17686328429932	113.942860812796	95	3	102
126	XN0045	w4	10.4	F	1.55262865236282	0	0	0	0
127	XN0045	w4	10.4	F	1.55262865236282	15.2651611512346	12	16	14
128	XN0045	w4	10.4	F	1.55262865236282	0	0	0	0
129	XN0047	w5	11.3	F	1.33227433671516	0	0	0	0
130	XN0047	w5	11.3	F	1.33227433671516	0	0	0	0
131	XN0047	w5	11.3	F	1.33227433671516	0	0	0	0
133	XN0048	w5	13.6	F	-0.975473864412916	0.205113101210266	0	0	1
134	XN0048	w5	13.6	F	-0.975473864412916	27.9457492659747	11	4	83
135	XN0048	w5	13.6	F	-0.975473864412916	33.1754651157562	8	3	123
136	XN0050	w5	19.4	M	-4.39595684998629	4.10226202420532	0	0	20
137	XN0050	w5	19.4	M	-4.39595684998629	2.25624411331292	0	0	11
138	XN0050	w5	19.4	M	-4.39595684998629	7.58918474477983	0	0	37
140	XN0052	w5	15.9	F	-0.13054333878241	0.246308512858148	0	1	1
141	XN0052	w5	15.9	F	-0.13054333878241	24.115319911135	1	4	112
142	XN0053	w5	12.7	F	1.58996378321273	0	0	0	0
143	XN0053	w5	12.7	F	1.58996378321273	0	0	0	0
144	XN0053	w5	12.7	F	1.58996378321273	0	0	0	0
145	XN0054	w5	11.1	F	0.463260329533384	7.58918474477983	0	0	37
146	XN0054	w5	11.1	F	0.463260329533384	6.15339303630797	0	0	30
147	XN0054	w5	11.1	F	0.463260329533384	5.77786308012561	1	2	23
148	XN0055	w5	21	M	4.34678164449379	0	0	0	0
149	XN0055	w5	21	M	4.34678164449379	0.410226202420532	0	0	2
150	XN0055	w5	21	M	4.34678164449379	5.69547225682985	1	0	23
151	XN0056	w5	17.3	M	2.68938148229977	0	0	0	0
152	XN0056	w5	17.3	M	2.68938148229977	0.410226202420532	0	0	2
153	XN0056	w5	17.3	M	2.68938148229977	8.1373319751239	4	3	20
154	XN0057	w5	19.5	M	4.4665522656493	0	0	0	0
155	XN0057	w5	19.5	M	4.4665522656493	5.78436224553532	0	1	28
156	XN0057	w5	19.5	M	4.4665522656493	0	0	0	0
157	XN0058	w5	12.4	F	1.26573805379372	40.2075136858539	24	8	80
158	XN0058	w5	12.4	F	1.26573805379372	27.9127809337948	10	12	86
159	XN0060	w5	12.9	F	1.01482663851434	0	0	0	0
160	XN0060	w5	12.9	F	1.01482663851434	1.23067860726159	0	0	6
161	XN0061	w5	18.6	M	4.74943518280803	0	0	0	0
162	XN0061	w5	18.6	M	4.74943518280803	0	0	0	0
163	XN0061	w5	18.6	M	4.74943518280803	0	0	0	0
164	XN0062	w5	16.1	F	4.00080717681159	0	0	0	0
165	XN0062	w5	16.1	F	4.00080717681159	0	0	0	0
166	XN0062	w5	16.1	F	4.00080717681159	0	0	0	0
167	XN0063	w5	17.3	M	-8.11061851770023	1.88071415713056	1	2	4
168	XN0063	w5	17.3	M	-8.11061851770023	1.23067860726159	0	0	6
169	XN0063	w5	17.3	M	-8.11061851770023	1.59321023262453	1	0	3
